# Supplementary material for: Identifying Differential Methylation in Cancer Epigenetics via a Bayesian Functional Regression Model
Source: Biomolecules. 2024 May 29;14(6):639. doi: 10.3390/biom14060639 (PMC11201607; doi:10.3390/biom14060639)
Supplement: Supplementary file 1 [file biomolecules-14-00639-s001.zip]

Archive with 1 entries (1 files):
- biomolecules-2968843-supplementary.pdf
